# Supplementary material for: Electrochemotherapy with Mitomycin C Potentiates Apoptosis Death by Inhibiting Autophagy in Squamous Carcinoma Cells
Source: Cancers (Basel). 2021 Jul 31;13(15):3867. doi: 10.3390/cancers13153867 (PMC8345561; doi:10.3390/cancers13153867)
Supplement: Supplementary file 1 [file cancers-13-03867-s001.zip]

Archive with 1 entries (1 files):
- cancers-1275383-supplementary.pdf
